# Supplementary material for: Probing the symmetry breaking of a light–matter system by an ancillary qubit
Source: Nat Commun. 2023 Jul 20;14:4397. doi: 10.1038/s41467-023-40097-0 (PMC10359332; doi:10.1038/s41467-023-40097-0)
Supplement: Supplementary file 3 — Source Data [file 41467_2023_40097_MOESM3_ESM.zip]

Archive with 3 entries (3 files):
- Source Data Fig.2.zip
- Source Data Fig.3.zip
- Source Data Supplementary Fig.2.zip
